# Supplementary material for: Models of care for the management of alcohol use disorder in general hospital settings and transition to the community: a scoping review
Source: Alcohol Alcohol. 2026 Jul 6;61(4):agag037. doi: 10.1093/alcalc/agag037 (PMC13336398; doi:10.1093/alcalc/agag037)
Supplement: Supplementary_material_agag037 [file supplementary_material_agag037.zip]

Archive with 4 entries (4 files):
- Supplementary_File_1-Prisma checklist.docx
- Supplementary_File_2-Search Strategy.docx
- Supplementary_File_3-Characteristics of the included studies (n=49), by model.docx
- Supplementary File 4- Graphical representation of the identified models.pdf
